# Supplementary material for: Patient-reported outcome measures in functional dyspepsia: a systematic review and COSMIN analysis
Source: BMC Gastroenterol. 2023 Sep 19;23:316. doi: 10.1186/s12876-023-02935-9 (PMC10507973; doi:10.1186/s12876-023-02935-9)
Supplement: Supplementary file 1 — Additional file 1. [file 12876_2023_2935_MOESM1_ESM.xlsx]

## Sheet: table 1
Scale	Time	Country	Number of items	Recall period	Patients studies	Translated version	Fill in time	Outcome measurement
GSRS	1988-2008	Sweden	15	1 week or 4 weeks	204-853	English, Dutch, German, Hungarian, Italian, Polish, Spanish, Navajo	Undefined	Likert-4
GDSS	1996	United Kingdom	8	24 weeks	230	English, Spanish	4 minutes	Undefined
CDQ	1996	United Kingdom	15	2 weeks	287	English	Undefined	Undefined
LDQ	1998	United Kingdom	9	24 weeks	215	English, Chinese, Italian, Farsi	5 minutes	Likert-5
DHSI	1998-2001	United States	34	4 weeks	690-692	English, Malay, Norwegian, French, Dutch, Italian, German, Spanish	Undefined	Undefined
NDI	1999	Australia	Quality of life component: 25 Symptom checklist: 15	2 weeks	113	English, French, Dutch, Italian, German, Spanish, Chinese, Arabic	Undefined	Likert-5
DSSI	2000	United States	20	2 weeks	72	English	Undefined	Likert-5
SODA	2001	United States	17	1 week	98	English, Spanish	Undefined	Rasch model
SLDQ	2002	Spain	38	Undefined	63	Spanish	Undefined	Likert-6
HKDI	2002	Hong Kong, China	12	Undefined	130	Chinese	Undefined	Likert-5
PADYQ	2004	Brazil	11	4 weeks	62	English, Brazilian Portuguese	Undefined	Undefined
PAGI-SYM	2004	Germany	20	2 weeks	767-1577	English, French, German, Italian, Polish, Dutch, Spanish	Undefined	Likert-6
Severity Index of Bologna	2004	Italy	8	Undefined	148	Italian	Undefined	Likert-5
GIS	2005	Australia	10	Undefined	151	English	2-3 minutes	Likert-5
GOS	2006	Canada	10	2 days or 4 weeks	1633	English	Undefined	Likert-7
SF-LDQ	2007	United Kingdom	5	8 weeks	592	English, Indonesian, Urdu	Undefined	Likert-5
GISSI	2015	United States	39	2 weeks or 30 days	934	English	Undefined	Likert-5
LPDS	2014-2016	Belgium	8	1 day	91-229	English, Dutch, French	Undefined	smiley faces
FDSD	2018-2022	United States	8	1 day	102-512	English	1 minute 30 seconds	NRS
SAGIS	2017	Australia	22	1 week	1120	English	Undefined	Likert-5
ESM-PROM	2019-2021	Netherlands	33	Real Time	35-45	English, Dutch	3-5min	NRS
FGI-Checklist	2020	Hong Kong, China	20	1 week	641	English, Chinese	Undefined	Likert-4
a Scale for PDS	2021	China	Undefined	1 day	≥100	Chinese	Undefined	smiley faces + VAS
SEQ-DYSPEPSIA	2022	Korea	11	2 weeks	193	English, Korean	Undefined	Likert-5 + cartoon-style images

## Sheet: table 2
Patient-reported outcome measures	Core concepts from Rome Ⅳ				Additional concepts from Rome Ⅳ			Total (N = 7)
	Epigastric pain	Epigastric burning	Postprandial fullness	Early satiation	Upper abdominal bloating	Postprandial nausea	Excessive belching
GSRS	√				√	√	√	4
GDSS								0
CDQ								0
LDQ	√			√		√	√	4
DHSI			√	√	√	√		4
NDI	√	√	√	√	√	√	√	7
DSSI	√	√	√	√	√	√	√	7
SODA	√					√	√	3
SLDQ	√			√	√	√		4
HKDI	√	√			√	√	√	5
PADYQ	√			√	√	√		4
PAGI-SYM	√		√	√	√	√		5
Severity Index of Bologna	√				√			2
GIS	√			√	√	√		4
GOS	√		√	√	√	√	√	6
SF-LDQ						√		1
GISSI	√		√	√	√	√	√	6
LPDS	√	√	√	√	√	√	√	7
FDSD	√	√	√	√	√	√	√	7
SAGIS	√			√	√	√	√	5
ESM-PROM	√	√	√	√	√	√	√	7
FGI-Checklist	√	√	√	√	√	√	√	7
a Scale for PDS			√	√				2
SEQ-DYSPEPSIA	√	√	√	√	√	√	√	7

## Sheet: table 3（1）
Patient-reported outcome measures	Content validity（M）																																Content validity（R）
	1	2	3	4	5	6	7	8	9	10	11	12	13	14	15	16	17	18	19	20	21	22	23	24	25	26	27	28	29	30	31	result	1	2	3	4	5	6	7	8	9	10	result
GSRS	D	D	V	D	D	A	V	D	D	V	D	D	A	V	D	D	V	D	D	A	V	D	D	D	D	V	D	D	D	D	V	D	+	-	？	？	？	-	+	+	+	+	±	Low
GDSS	V	V	D	V	D	V	D	D	V	D	V	D	V	D	D	V	D	V	D	V	D	D	V	D	V	D	D	V	D	V	D	D	-	+	？	+	？	-	+	+	+	+	±	Low
CDQ	D	V	D	A	D	V	D	D	V	D	A	D	V	D	V	V	D	A	D	V	D	D	D	A	V	D	V	D	A	V	D	D	+	？	？	+	？	-	+	+	+	+	±	Low
LDQ	A	V	A	V	D	V	D	A	V	A	V	D	V	D	A	V	A	V	D	V	D	V	V	D	D	D	A	V	D	D	D	D	+	+	？	+	？	-	+	+	+	+	±	Low
DHSI	V	V	D	A	D	V	D	V	V	D	A	D	V	D	V	V	D	A	D	V	D	V	V	V	V	D	V	V	V	V	D	D	+	+	？	+	+	-	+	+	+	+	±	Low
NDI	A	V	D	V	D	V	D	V	V	D	V	D	V	D	A	V	D	V	D	V	D	V	V	A	V	D	V	V	A	V	D	D	+	+	？	+	+	+	+	+	+	+	+	Low
DSSI	D	A	D	D	D	V	D	A	A	D	D	D	V	D	D	A	D	D	D	V	D	V	A	D	V	D	V	A	D	V	D	D	+	？	+	+	？	+	？	？	+	+	±	Low
SODA	D	V	NA	NA	NA	A	D	A	V	NA	NA	NA	A	D	D	V	NA	NA	NA	A	D	D	D	D	D	D	D	D	D	D	D	D	？	？	？	？	？	-	？	？	+	+	±	Low
SLDQ	V	A	A	V	D	V	D	V	A	A	V	D	V	D	V	A	A	V	D	V	D	D	D	A	V	D	V	D	A	V	D	D	+	+	？	+	？	-	+	+	+	+	±	Low
HKDI	A	V	D	NA	NA	V	D	D	V	NA	NA	NA	V	D	A	V	NA	NA	NA	V	D	I	D	D	D	D	I	D	D	D	D	I	-	+	？	-	？	-	+	+	+	+	±	Very low
PADYQ	A	A	D	D	D	V	D	D	A	D	D	D	V	D	D	A	D	D	D	V	D	A	D	D	V	D	A	D	D	V	D	D	+	？	？	+	？	-	？	？	+	+	±	Low
PAGI-SYM	V	V	D	V	D	V	D	V	V	D	V	D	V	D	V	V	D	V	D	V	D	V	A	V	V	D	V	A	V	V	D	D	+	+	？	+	？	-	+	+	+	+	±	Low
Severity Index of Bologna	D	V	D	D	D	V	D	D	V	D	D	D	V	D	D	V	D	D	D	V	D	I	D	D	A	D	I	D	D	A	D	I	-	？	-	？	？	-	？	？	+	+	±	Very low
GIS	V	V	D	A	D	V	D	V	V	D	A	D	V	D	D	V	D	A	D	V	D	V	V	A	A	D	V	V	A	A	D	D	+	+	？	？	？	-	？	？	+	+	±	Low
GOS	D	D	D	D	D	A	D	D	D	D	D	D	A	D	D	D	D	D	D	A	D	I	D	D	D	D	I	D	D	D	D	I	-	？	-	？	？	-	？	？	+	+	±	Very low
SF-LDQ	V	V	A	A	D	V	D	V	V	A	A	D	V	D	V	V	A	A	D	V	D	V	A	D	V	D	V	A	D	V	D	D	+	+	？	+	？	-	+	+	+	+	±	Low
GISSI	V	A	D	D	D	V	D	V	A	D	D	D	V	D	A	A	D	D	D	V	D	V	V	V	V	D	V	V	V	V	D	D	+	+	？	+	？	-	+	+	+	+	±	Very low
LPDS	V	V	V	V	V	V	A	V	V	V	V	V	V	A	V	V	V	V	V	V	A	A	D	D	V	A	A	D	D	V	A	D	+	+	？	+	+	+	+	+	+	+	+	Low
FDSD	V	V	D	V	V	V	A	V	V	D	V	V	V	A	V	V	D	V	V	V	A	V	A	D	V	A	V	A	D	V	A	D	+	+	+	+	+	+	+	+	+	+	+	Low
SAGIS	V	V	D	D	D	V	D	V	V	D	D	D	V	D	A	V	D	D	D	V	D	V	V	V	V	D	A	V	V	V	D	D	+	+	+	+	？	-	+	+	+	+	±	Low
ESM-PROM	V	V	D	V	V	V	A	V	V	D	V	V	V	A	V	V	D	V	V	V	A	V	V	D	V	A	V	V	D	V	A	D	+	+	？	+	+	+	+	+	+	+	+	Low
FGI-Checklist	D	D	D	D	D	V	D	D	D	D	D	D	V	D	D	D	D	D	D	V	D	V	A	D	A	D	V	A	D	A	D	D	+	？	？	？	？	+	？	？	+	+	±	Low
a Scale for PDS	A	A	A	V	D	V	D	V	A	A	V	D	V	D	A	A	A	V	D	V	D	V	A	D	A	D	V	A	D	A	D	D	+	+	？	+	？	-	+	+	+	+	±	Low
SEQ-DYSPEPSIA	A	D	NA	NA	NA	V	D	A	D	NA	NA	NA	V	D	D	D	NA	NA	NA	V	D	A	D	D	A	D	A	D	D	A	D	D	+	-	？	-	？	+	-	-	+	+	±	Low

## Sheet: table 3（2）
Patient-reported outcome measures	Structural validity							Internal consistency								Cross-cultural validity/ measurement invariance							Reliability											Measurement error									Hypothesis testing
	M					R	L	M						R	L	M					R	L	M									R	L	M							R	L	M
	1	2	3	4	result	1	1	1	2	3	4	5	result	1	1	1	2	3	4	result	1	1	1	2	3	4	5	6	7	8	result			1	2	3	4	5	6	result	1	1	1	2	3	4	5	6	7
GSRS	I	NA	V	D	I	？	Very low	V	V	NA	NA	V	V	？	Moderate	NA				NA	？	NA	A	V	A	A	NA			V	A	-	Low	NA						NA	？	NA	V	V	V	V	V	V	V
GDSS	NA				NA	？	NA	NA					NA	？	NA	NA				NA	？	NA	NA								NA	？	NA	NA						NA	？	NA	NA
CDQ	A	NA	V	V	A	-	Moderate	V	V	NA	NA	V	V	+	High	NA				NA	？	NA	A	V	A	A	NA			V	A	-	Moderate	NA						NA	？	NA	V	V	V	V	V	V	V
LDQ	NA				NA	？	NA	V	V	NA	NA	V	V	？	High	NA				NA	？	NA	A	V	A	NA	V	V	A	V	A	+	Moderate	NA						NA	？	NA	NA
DHSI	A	NA	V	V	A	？	Moderate	V	V	NA	NA	V	V	-	High	NA				NA	？	NA	A	V	A	A	NA			V	A	-	Moderate	NA						NA	？	NA	V	V	V	V	V	V	V
NDI	A	NA	V	V	A	？	Moderate	NA					NA	？	NA	NA				NA	？	NA	NA								NA	？	NA	NA						NA	？	NA	NA
DSSI	A	NA	I	D	I	？	Very low	V	V	NA	NA	V	V	+	Moderate	NA				NA	？	NA	A	V	A	A	NA			V	A	+	Low	NA						NA	？	NA	NA
SODA	V	NA	A	V	A	+	Moderate	V	V	NA	NA	V	V	+	Moderate	NA				NA	？	NA	NA								NA	？	NA	NA						NA	？	NA	NA
SLDQ	A	NA	I	V	I	？	Very low	V	V	NA	NA	V	V	？	Moderate	NA				NA	？	NA	A	V	A	A	NA			V	A	+	Low	NA						NA	？	NA	V	V	V	V	V	V	V
HKDI	I	NA	V	D	I	？	Very low	V	V	NA	NA	V	V	？	High	NA				NA	？	NA	A	V	A	A	NA			V	A	+	Moderate	NA						NA	？	NA	V	V	V	V	V	V	V
PADYQ	A	NA	D	V	D	？	Low	V	V	NA	NA	V	V	+	Moderate	NA				NA	？	NA	A	V	A	A	NA			V	A	+	Low	NA						NA	？	NA	V	V	V	V	V	V	V
PAGI-SYM	A	NA	V	V	A	？	Moderate	V	V	NA	NA	V	V	+	High	NA				NA	？	NA	A	V	A	A	NA			V	A	-	Moderate	NA						NA	？	NA	V	V	V	V	V	V	V
Severity Index of Bologna	NA				NA	？	NA	NA					NA	？	NA	NA				NA	？	NA	A	V	A	A	NA			V	A	-	Moderate	NA						NA	？	NA	NA
GIS	A	NA	V	D	D	？	Low	NA					NA	？	NA	NA				NA	？	NA	A	V	A	A	NA			V	A	+	Moderate	NA						NA	？	NA	NA
GOS	I	NA	V	D	I	？	Very low	NA					NA	？	NA	NA				NA	？	NA	A	V	A	A	NA			V	A	-	Moderate	NA						NA	？	NA	V	V	V	V	V	V	V
SF-LDQ	NA				NA	？	NA	V	V	NA	NA	V	V	？	High	NA				NA	？	NA	A	V	A	D	NA			V	D	？	Low	NA						NA	？	NA	NA
GISSI	V	NA	V	V	V	+	Moderate	V	V	NA	NA	V	V	-	Moderate	NA				NA	？	NA	A	V	A	A	NA			V	A	+	Low	NA						NA	？	NA	NA
LPDS	V	NA	V	V	V	？	High	V	V	NA	NA	V	V	+	Moderate	NA				NA	？	NA	A	V	A	I	NA			V	I	？	Very low	NA						NA	？	NA	V	V	V	V	V	V	V
FDSD	NA				NA	？	NA	V	V	NA	NA	V	V	？	High	NA				NA	？	NA	NA								NA	？	NA	NA						NA	？	NA	V	V	V	V	V	V	V
SAGIS	V	NA	V	V	V	-	High	V	V	NA	NA	V	V	+	High	NA				NA	？	NA	A	V	A	I	NA			V	I	？	Very low	NA						NA	？	NA	V	V	V	V	V	V	V
ESM-PROM	NA				NA	？	NA	V	V	NA	NA	V	V	？	Low	NA				NA	？	NA	A	V	A	A	NA			V	A	+	Very low	NA						NA	？	NA	NA
FGI-Checklist	A	NA	V	V	A	？	Moderate	V	V	NA	NA	V	V	-	High	NA				NA	？	NA	NA								NA	？	NA	NA						NA	？	NA	V	V	V	V	V	V	V
a Scale for PDS	NA				NA	？	NA	NA					NA	？	NA	NA				NA	？	NA	NA								NA	？	NA	NA						NA	？	NA	NA
SEQ-DYSPEPSIA	I	NA	V	D	I	？	Very low	V	V	NA	NA	V	V	？	High	NA				NA	？	NA	A	V	A	A	NA			V	A	+	Moderate	NA						NA	？	NA	V	V	V	V	V	V	V
[truncated: 19 more columns]

## Sheet: table 3（3）
Patient-reported outcome measures	Content validity			Structural validity			Internal consistency			Cross-cultural validity/ measurement invariance			Reliability			Measurement error			Hypothesis testing			Responsiveness			Recommendation
	M	R	L	M	R	L	M	R	L	M	R	L	M	R	L	M	R	L	M	R	L	M	R	L
GSRS	D	±	Low	I	？	Very low	V	？	Moderate	NA	？	NA	A	-	Low	NA	？	NA	V	+	Moderate	NA	？	NA	B
GDSS	D	±	Low	NA	？	NA	NA	？	NA	NA	？	NA	NA	？	NA	NA	？	NA	NA	？	NA	V	？	High	B
CDQ	D	±	Low	A	-	Moderate	V	+	High	NA	？	NA	A	-	Moderate	NA	？	NA	V	+	High	NA	？	NA	B
LDQ	D	±	Low	NA	？	NA	V	？	High	NA	？	NA	A	+	Moderate	NA	？	NA	NA	？	NA	V	？	High	B
DHSI	D	±	Low	A	？	Moderate	V	-	High	NA	？	NA	A	-	Moderate	NA	？	NA	V	+	High	V	+	High	C
NDI	D	+	Low	A	？	Moderate	NA	？	NA	NA	？	NA	NA	？	NA	NA	？	NA	NA	？	NA	NA	？	NA	B
DSSI	D	±	Low	I	？	Very low	V	+	Moderate	NA	？	NA	A	+	Low	NA	？	NA	NA	？	NA	NA	？	NA	B
SODA	D	±	Low	A	+	Moderate	V	+	Moderate	NA	？	NA	NA	？	NA	NA	？	NA	NA	？	NA	V	+	Moderate	B
SLDQ	D	±	Low	I	？	Very low	V	？	Moderate	NA	？	NA	A	+	Low	NA	？	NA	V	+	Moderate	V	+	Moderate	B
HKDI	I	±	Very low	I	？	Very low	V	？	High	NA	？	NA	A	+	Moderate	NA	？	NA	V	±	High	V	？	High	B
PADYQ	D	±	Low	D	？	Low	V	+	Moderate	NA	？	NA	A	+	Low	NA	？	NA	V	？	Moderate	V	？	Moderate	B
PAGI-SYM	D	±	Low	A	？	Moderate	V	+	High	NA	？	NA	A	-	Moderate	NA	？	NA	V	+	High	V	？	High	B
Severity Index of Bologna	I	±	Very low	NA	？	NA	NA	？	NA	NA	？	NA	A	-	Moderate	NA	？	NA	NA	？	NA	V	？	High	B
GIS	D	±	Low	D	？	Low	NA	？	NA	NA	？	NA	A	+	Moderate	NA	？	NA	NA	？	NA	V	？	High	B
GOS	I	±	Very low	I	？	Very low	NA	？	NA	NA	？	NA	A	-	Moderate	NA	？	NA	V	？	High	V	？	High	B
SF-LDQ	D	±	Low	NA	？	NA	V	？	High	NA	？	NA	D	？	Low	NA	？	NA	NA	？	NA	V	？	High	B
GISSI	D	±	Very low	V	+	Moderate	V	-	Moderate	NA	？	NA	A	+	Low	NA	？	NA	NA	？	NA	NA	？	NA	B
LPDS	D	+	Low	V	？	High	V	+	Moderate	NA	？	NA	I	？	Very low	NA	？	NA	V	+	Moderate	V	？	Moderate	A
FDSD	D	+	Low	NA	？	NA	V	？	High	NA	？	NA	NA	？	NA	NA	？	NA	V	？	High	NA	？	NA	B
SAGIS	D	±	Low	V	-	High	V	+	High	NA	？	NA	I	？	Very low	NA	？	NA	V	+	High	NA	？	NA	B
ESM-PROM	D	+	Low	NA	？	NA	V	？	Low	NA	？	NA	A	+	Very low	NA	？	NA	NA	？	NA	NA	？	NA	B
FGI-Checklist	D	±	Low	A	？	Moderate	V	-	High	NA	？	NA	NA	？	NA	NA	？	NA	V	？	High	V	+	High	C
a Scale for PDS	D	±	Low	NA	？	NA	NA	？	NA	NA	？	NA	NA	？	NA	NA	？	NA	NA	？	NA	NA	？	NA	B
SEQ-DYSPEPSIA	D	±	Low	I	？	Very low	V	？	High	NA	？	NA	A	+	Moderate	NA	？	NA	V	？	High	V	？	High	B
